# Supplementary material for: Identification of a monoclonal antibody that targets PD-1 in a manner requiring PD-1 Asn58 glycosylation
Source: Commun Biol. 2019 Oct 25;2:392. doi: 10.1038/s42003-019-0642-9 (PMC6814707; doi:10.1038/s42003-019-0642-9)
Supplement: Supplementary file 3 — Supplementary Data 1 [file 42003_2019_642_MOESM3_ESM.xlsx]

## Sheet: fig.6e
	OD450-OD630
Fab concentration (nM)	MW11-h317-Fab		Pembrolizumab-Fab		Nivolumab-Fab		Negative Control Fab
100	0.108	0.129	0.129	0.126	0.098	0.098	2.182	2.221
76.9231	0.127	0.114	0.114	0.118	0.112	0.105	2.232	2.219
59.1716	0.109	0.092	0.154	0.105	0.104	0.102	2.227	2.235
45.5166	0.106	0.11	0.082	0.07	0.103	0.104	2.231	2.265
35.0128	0.1	0.092	0.103	0.12	0.695	0.827	2.19	2.242
26.9329	0.232	0.131	0.98	0.947	1.312	1.504	2.245	2.266
20.7176	0.962	0.955	1.578	1.583	1.749	1.753	2.171	2.244
15.9366	1.558	1.594	1.961	1.86	2.216	2.023	2.296	2.239
12.2589	1.939	1.912	1.976	2.007	2.297	2.05	2.214	2.166
9.42996	2.192	2.13	2.159	2.206	2.206	2.147	2.262	2.152
7.25382	2.203	2.142	2.218	2.281	2.17	2.157	2.227	2.134
5.57986	2.157	2.175	2.159	2.106	2.21	2.202	2.203	2.219
	OD450
Fab concentration (nM)	MW11-h317-Fab		Pembrolizumab-Fab		Nivolumab-Fab		Negative Control Fab
100	0.145	0.164	0.166	0.163	0.14	0.135	2.218	2.259
76.9231	0.164	0.149	0.15	0.156	0.153	0.142	2.272	2.266
59.1716	0.146	0.128	0.19	0.143	0.145	0.139	2.265	2.282
45.5166	0.142	0.145	0.119	0.107	0.143	0.14	2.269	2.303
35.0128	0.138	0.129	0.14	0.156	0.734	0.863	2.23	2.281
26.9329	0.27	0.167	1.016	0.982	1.352	1.541	2.289	2.306
20.7176	1.003	0.991	1.617	1.619	1.788	1.791	2.207	2.282
15.9366	1.597	1.633	1.998	1.896	2.256	2.062	2.334	2.277
12.2589	1.977	1.948	2.012	2.044	2.338	2.091	2.252	2.204
9.42996	2.231	2.165	2.197	2.243	2.246	2.184	2.298	2.19
7.25382	2.242	2.18	2.258	2.319	2.212	2.195	2.264	2.172
5.57986	2.195	2.214	2.198	2.149	2.257	2.242	2.241	2.257
	OD630
Fab concentration (nM)	MW11-h317-Fab		Pembrolizumab-Fab		Nivolumab-Fab		Negative Control Fab
100	0.037	0.035	0.037	0.037	0.042	0.037	0.036	0.038
76.9231	0.037	0.035	0.036	0.038	0.041	0.037	0.04	0.047
59.1716	0.037	0.036	0.036	0.038	0.041	0.037	0.038	0.047
45.5166	0.036	0.035	0.037	0.037	0.04	0.036	0.038	0.038
35.0128	0.038	0.037	0.037	0.036	0.039	0.036	0.04	0.039
26.9329	0.038	0.036	0.036	0.035	0.04	0.037	0.044	0.04
20.7176	0.041	0.036	0.039	0.036	0.039	0.038	0.036	0.038
15.9366	0.039	0.039	0.037	0.036	0.04	0.039	0.038	0.038
12.2589	0.038	0.036	0.036	0.037	0.041	0.041	0.038	0.038
9.42996	0.039	0.035	0.038	0.037	0.04	0.037	0.036	0.038
7.25382	0.039	0.038	0.04	0.038	0.042	0.038	0.037	0.038
5.57986	0.038	0.039	0.039	0.043	0.047	0.04	0.038	0.038

## Sheet: fig.7a
		Sample	ka (M-1s-1)	kd (s-1)	KD (M)	Rmax (RU)	Chi² (RU²)	Model
		MW11-h317	238000	0.000843	3.55e-09	65.4	0.16	1:1 Binding
		Sample	ka (M-1s-1)	kd (s-1)	KD (M)	Rmax (RU)	Chi² (RU²)	Model
		nivolumab	521000	0.0019	3.65e-09	67.9	0.125	1:1 Binding

## Sheet: fig.7b
	blocking binding PD-1/PD-L1							blocking binding PD-1/PD-L2
		OD450-OD630							OD450-OD630
	Antibody concentration (nM)	MW11-h317		Nivolumab				Antibody concentration (nM)	MW11-h317		Nivolumab
	19.8	0.023	0.019	0.011	0.014			19.8	0.061	0.046	0.044	0.058
	13.2	0.024	0.024	0.014	0.015			13.2	0.069	0.055	0.038	0.038
	8.8	0.038	0.028	0.015	0.014			8.8	0.069	0.055	0.032	0.036
	5.87	0.056	0.059	0.03	0.033			5.87	0.084	0.082	0.038	0.05
	3.91	0.112	0.13	0.047	0.048			3.91	0.125	0.124	0.053	0.058
	2.61	0.242	0.344	0.1	0.071			2.61	0.175	0.209	0.058	0.055
	1.74	0.614	0.729	0.335	0.437			1.74	0.478	0.555	0.359	0.418
	1.16	2.001	2.071	1.665	1.657			1.16	1.261	1.261	1.011	0.947
	0.77	2.471	2.502	2.438	2.422			0.77	1.94	1.893	1.809	1.722
	0.52	2.581	2.631	2.615	2.595			0.52	2.354	2.379	2.232	2.075
	0.34	2.662	2.645	2.667	2.678			0.34	2.366	2.444	2.384	2.294
	0.23	2.532	2.53	2.629	2.702			0.23	2.315	2.332	2.338	2.31
	blocking binding PD-1/PD-L1							blocking binding PD-1/PD-L2
		OD450							OD450
	Antibody concentration (nM)	MW11-h317		Nivolumab				Antibody concentration (nM)	MW11-h317		Nivolumab
	19.8	0.06	0.059	0.048	0.049			19.8	0.11	0.087	0.08	0.095
	13.2	0.061	0.058	0.051	0.049			13.2	0.111	0.091	0.072	0.074
	8.8	0.074	0.062	0.05	0.048			8.8	0.11	0.09	0.066	0.073
	5.87	0.093	0.094	0.066	0.07			5.87	0.127	0.119	0.073	0.088
	3.91	0.148	0.164	0.083	0.082			3.91	0.167	0.16	0.087	0.094
	2.61	0.279	0.378	0.136	0.106			2.61	0.216	0.245	0.093	0.091
	1.74	0.651	0.765	0.371	0.473			1.74	0.524	0.591	0.393	0.455
	1.16	2.043	2.107	1.704	1.694			1.16	1.303	1.297	1.046	0.983
	0.77	2.533	2.556	2.488	2.465			0.77	1.984	1.931	1.848	1.76
	0.52	2.652	2.694	2.672	2.658			0.52	2.401	2.427	2.27	2.134
	0.34	2.733	2.71	2.731	2.742			0.34	2.426	2.504	2.437	2.361
	0.23	2.606	2.597	2.705	2.771			0.23	2.382	2.402	2.398	2.372
	blocking binding PD-1/PD-L1							blocking binding PD-1/PD-L2
		OD630							OD630
	Antibody concentration (nM)	MW11-h317		Nivolumab				Antibody concentration (nM)	MW11-h317		Nivolumab
	19.8	0.037	0.04	0.037	0.035			19.8	0.049	0.041	0.036	0.037
	13.2	0.037	0.034	0.037	0.034			13.2	0.042	0.036	0.034	0.036
	8.8	0.036	0.034	0.035	0.034			8.8	0.041	0.035	0.034	0.037
	5.87	0.037	0.035	0.036	0.037			5.87	0.043	0.037	0.035	0.038
	3.91	0.036	0.034	0.036	0.034			3.91	0.042	0.036	0.034	0.036
	2.61	0.037	0.034	0.036	0.035			2.61	0.041	0.036	0.035	0.036
	1.74	0.037	0.036	0.036	0.036			1.74	0.046	0.036	0.034	0.037
	1.16	0.042	0.036	0.039	0.037			1.16	0.042	0.036	0.035	0.036
	0.77	0.062	0.054	0.05	0.043			0.77	0.044	0.038	0.039	0.038
	0.52	0.071	0.063	0.057	0.063			0.52	0.047	0.048	0.038	0.059
	0.34	0.071	0.065	0.064	0.064			0.34	0.06	0.06	0.053	0.067
	0.23	0.074	0.067	0.076	0.069			0.23	0.067	0.07	0.06	0.062

## Sheet: fig.7c
ELISA Design
	MW11-h317			Nivolumab			Isotype control
	1	2	3	4	5	6	7	8	9	10	11	12
A	2000 ng/mL			2000 ng/mL			2000 ng/mL
B	200 ng/mL			200 ng/mL			200 ng/mL
C	20 ng/mL			20 ng/mL			20 ng/mL
D	2 ng/mL			2 ng/mL			2 ng/mL
E	0.2 ng/mL			0.2 ng/mL			0.2 ng/mL
F	0.02 ng/mL			0.02 ng/mL			0.02 ng/mL
G	Standard 1	Standard 2	Standard 3	Standard 4	Standard 5	Standard 6	Standard 7	Blank
H
IFN-γ ELISA	MW11-h317, 8x dilution			Nivolumab, 8x dilution			Isotype control, 8x dilution
	1	2	3	4	5	6	7	8	9	10	11	12
A	0.6593	0.8095	0.7822	1.1912	1.2086	1.2369	0.5982	0.4867	0.532
B	0.6144	0.6486	0.7899	0.7178	0.7442	0.9343	0.4247	0.408	0.4096
C	0.4019	0.7827	0.4996	0.81	0.7293	0.5572	0.3466	0.4492	0.3946
D	0.3545	0.3459	0.3776	0.5067	0.4388	0.4877	0.3081	0.4415	0.3361
E	0.4304	0.3737	0.3774	0.3688	0.6936	0.3241	0.3202	0.4781	0.2845
F	0.3197	0.3114	0.3569	0.3241	0.3725	0.4692	0.2906	0.4285	0.3519
G	0.7319	0.4034	0.2254	0.1435	0.0922	0.0771	0.0638	0.0539
H	0.6509	0.3901	0.2243	0.1374	0.0938	0.074	0.0633	0.0571
IFN-γ Standard (pg/ml)	500	250	125	62.5	31.25	15.625	7.8125	Blank
IL-2 ELISA	MW11-h317, 4x dilution			Nivolumab, 4x dilution			Isotype control, 4x dilution
	1	2	3	4	5	6	7	8	9	10	11	12
A	0.5091	0.7518	0.6485	0.7239	0.6217	0.7456	0.3049	0.2376	0.3643
B	0.381	0.3836	0.4457	0.6447	0.5312	0.4186	0.2328	0.2364	0.2592
C	0.3628	0.1495	0.1696	0.231	0.1723	0.2741	0.1917	0.2312	0.2272
D	0.2775	0.2344	0.2024	0.3184	0.254	0.1941	0.2811	0.1962	0.2185
E	0.2864	0.2697	0.2861	0.2751	0.2246	0.2669	0.2461	0.2029	0.2865
F	0.2048	0.2129	0.1995	0.2016	0.1923	0.2112	0.296	0.251	0.1837
G	1.3658	0.8339	0.4826	0.2642	0.1628	0.1077	0.082	0.0523
H	1.4084	0.8486	0.503	0.2848	0.1621	0.102	0.0817	0.0529
IL-2 Standard (pg/ml)	1000	500	250	125	62.5	31.25	15.625	Blank
	IL-2 concentration(pg/ml)
Antibody concentration (ng/ml)	MW11-h317			Nivolumab			Isotype Control
2000	1404.43	2151.2	1833.36	2065.36	1750.89	2132.12	776.125	569.048	958.894
200	1010.28	1018.28	1209.36	1821.66	1472.43	1125.97	554.279	565.356	635.51
20	954.279	297.971	359.817	548.74	368.125	681.356	427.817	549.356	537.048
2	691.817	559.202	460.74	817.663	619.51	435.202	702.894	441.663	510.279
0.2	719.202	667.817	718.279	684.433	529.048	659.202	595.202	462.279	719.51
0.02	468.125	493.048	451.817	458.279	429.663	487.817	748.74	610.279	403.202
	INF-γ concentration(pg/ml)
Antibody concentration (ng/ml)	MW11-h317			Nivolumab			Isotype Control
2000	3715.67	4639.97	4471.97	6988.9	7095.97	7270.13	3339.67	2653.51	2932.28
200	3439.36	3649.82	4519.36	4075.67	4238.13	5407.97	2271.97	2169.2	2179.05
20	2131.67	4475.05	2732.9	4643.05	4146.43	3087.36	1791.36	2422.74	2086.74
2	1839.97	1787.05	1982.13	2776.59	2358.74	2659.67	1554.43	2375.36	1726.74
0.2	2307.05	1958.13	1980.9	1927.97	3926.74	1652.9	1628.9	2600.59	1409.2
0.02	1625.82	1574.74	1854.74	1652.9	1950.74	2545.82	1446.74	2295.36	1823.97

## Sheet: fig.7d
E4341-B1801(MC38-hPD-L1) Task: Tumor Volume (mm³) Individual Measurements
Group	Caption
Group 01	hIgG4 control, 10 mg/kg, BIW*2, i.p.
Group 02	MW11-h317-H, 10 mg/kg, BIW*2, i.p.
Group 03	MW11-h317-M, 2 mg/kg, BIW*2, i.p.
Group 04	MW11-h317-L, 0.5 mg/kg, BIW*2, i.p.
Group 05	Nivolumab-L, 2 mg/kg, BIW*2, i.p.
Group 06	Nivolumab-H, 10 mg/kg, BIW*2, i.p.
Absolute Tumor Volume (mm³)
						Dates/Study Days
Group	Temp ID	Animal ID	Sex	Fate		8/21/2018	8/24/2018	8/28/2018	8/30/2018	9/1/2018		Group	Animal ID	Tumor weight(g)	Collect Date
				Code	Day	0	3	7	9	11
Group 01	2731	2731	F	TS	11	38.4892	421.024	1377.86	2029.48	2615.38		Group 01	2731	3.5317	2018-09-01
	2759	2759	F	TS	11	61.8804	325.897	899.011	1606.41	2988.12			2759	4.3538	2018-09-01
	2764	2764	F	TS	11	86.9254	383.674	1036.79	1551.55	2581.64			2764	2.9848	2018-09-01
	2773	2773	F	TS	11	51.1463	280.384	839.358	1184.52	1658.91			2773	1.8311	2018-09-01
	2776	2776	F	TS	11	38.6591	239.659	853.716	1490.2	2397.58			2776	2.8928	2018-09-01
	2779	2779	F	TS	11	81.7939	325.319	870.959	1524.68	2330.88			2779	2.9421	2018-09-01
	2781	2781	F	TS	11	73.3388	407.811	1035.8	1969.14	2875.36			2781	4.3586	2018-09-01
	2787	2787	F	TS	11	113.464	357.556	1062.46	2354.86	3353.59			2787	3.6284	2018-09-01
Group 02	2725	2725	F	TS	11	48.948	192.406	22.6195	8.73357	8.46353		Group 02	2725	0.0121	2018-09-01
Group 02	2734	2734	F	TS	11	111.243	468.265	231.841	117.073	82.2788			2734	0.0986	2018-09-01
Group 02	2741	2741	F	TS	11	50.6177	252.424	211.919	184.934	298.763			2741	0.4673	2018-09-01
Group 02	2742	2742	F	TS	11	37.5171	364.01	106.885	31.6761	25.0443			2742	0.0335	2018-09-01
Group 02	2746	2746	F	TS	11	77.1903	312.914	77.9304	62.9565	20.6066			2746	0.0599	2018-09-01
Group 02	2751	2751	F	TS	11	88.5139	243.243	229.886	185.787	102.504			2751	0.1417	2018-09-01
Group 02	2762	2762	F	TS	11	76.5053	319.705	230.453	109.29	62.249			2762	0.0808	2018-09-01
Group 02	2768	2768	F	TS	11	52.6592	192.66	70.5699	15.0567	14.7812			2768	0.0328	2018-09-01
Group 03	2738	2738	F	TS	11	87.1226	168.752	297.432	297.958	764.547		Group 03	2738	1.0036	2018-09-01
Group 03	2739	2739	F	TS	11	106.52	352.823	384.211	524.927	1142.64			2739	1.3402	2018-09-01
Group 03	2747	2747	F	TS	11	38.2642	331.781	52.1501	6.04969	0			2747	0	2018-09-01
Group 03	2750	2750	F	TS	11	47.2065	453.008	391.938	479.808	704.006			2750	0.833	2018-09-01
Group 03	2753	2753	F	TS	11	88.7054	322.949	159.252	96.6445	59.4397			2753	0.0719	2018-09-01
Group 03	2758	2758	F	TS	11	51.0183	258.078	160.735	91.0161	70.3886			2758	0.0599	2018-09-01
Group 03	2771	2771	F	TS	11	65.6304	226.644	104.187	84.5624	72.9497			2771	0.0877	2018-09-01
Group 03	2777	2777	F	TS	11	60.2651	262.311	86.2062	16.5119	25.1311			2777	0.0244	2018-09-01
Group 04	2737	2737	F	TS	11	95.3971	354.734	891.365	1356.8	2157.41		Group 04	2737	2.2362	2018-09-01
Group 04	2740	2740	F	TS	11	93.0101	448.657	1131.88	1904.82	2665.08			2740	3.7446	2018-09-01
Group 04	2748	2748	F	TS	11	51.7905	467.844	971.953	1842.04	2943.51			2748	3.6952	2018-09-01
Group 04	2763	2763	F	TS	11	68.883	455.505	919.432	2415.84	3712.06			2763	4.4684	2018-09-01
Group 04	2769	2769	F	TS	11	40.3611	257.952	705.134	1376.84	2668.6			2769	3.039	2018-09-01
Group 04	2778	2778	F	TS	11	43.1904	287.557	595.47	1237.83	2476.21			2778	2.9337	2018-09-01
Group 04	2782	2782	F	TS	11	64.538	290.717	808.938	1449.16	2617.15			2782	3.02	2018-09-01
Group 04	2788	2788	F	TS	11	82.8776	214.728	556.661	877.654	1414.76			2788	1.289	2018-09-01
Group 05	2726	2726	F	TS	11	66.8438	250.165	178.891	65.1682	58.7829		Group 05	2726	0.0733	2018-09-01
Group 05	2728	2728	F	TS	11	98.561	405.262	304.808	450.266	914.551			2728	1.5213	2018-09-01
Group 05	2732	2732	F	TS	11	52.5061	279.757	347.956	574.335	1248.22			2732	1.4307	2018-09-01
Group 05	2735	2735	F	TS	11	89.0327	249.306	416.45	597.875	1214.32			2735	1.7122	2018-09-01
Group 05	2743	2743	F	TS	11	39.6163	279.418	80.7794	14.1816	13.4673			2743	0.0352	2018-09-01
Group 05	2754	2754	F	TS	11	64.1387	299.379	131.019	54.2924	35.7443			2754	0.0559	2018-09-01
Group 05	2766	2766	F	TS	11	39.3292	338.845	433.312	706.368	1221.67			2766	1.7998	2018-09-01
Group 05	2780	2780	F	TS	11	87.3177	337.625	156.453	52.7058	50.2619			2780	0.065	2018-09-01
Group 06	2730	2730	F	TS	11	96.1716	418.449	354.091	465.552	544.799		Group 06	2730	0.489	2018-09-01
Group 06	2736	2736	F	TS	11	56.601	279.505	163.946	88.4779	54.7715			2736	0.0517	2018-09-01
Group 06	2744	2744	F	TS	11	49.887	248.445	102.393	25.9954	21.0745			2744	0.0417	2018-09-01
Group 06	2749	2749	F	TS	11	78.1809	272.976	23.6163	7.96477	0			2749	0	2018-09-01
Group 06	2756	2756	F	TS	11	37.3058	225.083	13.2713	0	0			2756	0	2018-09-01
Group 06	2761	2761	F	TS	11	82.6351	386.897	44.7113	35.8113	31.0771			2761	0.0486	2018-09-01
Group 06	2765	2765	F	TS	11	91.9365	282.469	50.8076	18.5144	17.4887			2765	0.0369	2018-09-01
Group 06	2785	2785	F	TS	11	49.3009	237.103	49.4735	17.2165	9.37165			2785	0.0202	2018-09-01
Group Mean +/- Standard Error of the Mean, Tumor Volume (mm³)
Group	0	3	7	9	11
Group 01	68.2121	342.666	996.994	1713.85	2600.18
Group 02	67.8993	293.203	147.763	89.4383	76.8363
Group 03	68.0916	297.043	204.514	199.685	354.888
Group 04	67.506	347.212	822.604	1557.62	2581.85
Group 05	67.1682	304.97	256.209	314.399	594.626
Group 06	67.7524	293.866	100.289	82.4415	84.8227
StdErr Mean
Group	0	3	7	9	11
Group 01	9.15813	22.1032	63.1461	132.258	178.984
Group 02	8.73947	33.0528	30.745	25.2289	33.9439
Group 03	8.397	30.8954	47.6773	73.27	157.699
Group 04	7.61863	35.0757	69.2255	168.362	230.577
Group 05	8.0489	18.7532	48.2181	104.233	212.984
Group 06	7.83051	24.9873	40.0986	55.5581	66.0154
